# Supplementary material for: Protracted neuronal maturation in a long-lived, highly social rodent
Source: PLoS One. 2022 Sep 15;17(9):e0273098. doi: 10.1371/journal.pone.0273098 (PMC9477366; doi:10.1371/journal.pone.0273098)
Supplement: S1 File — (XLSX) [file pone.0273098.s001.xlsx]

## Sheet: BrdU ANOVA Stats
BrdU LME ANOVA Output
Brain Region	F-statistic	p-value	p-adjusted
AON	F(5,22)=8.016	0.000198167	0.000237801
Arc	F(5,46)=11.45	3.2623e-07	4.19439e-07
BLA	F(5,52)=13.84	1.34302e-08	2.19767e-08
DGgcl	F(5,51)=2.037	0.0889242	0.0889242
DGhil	F(5,51)=14.93	5.09399e-09	1.0188e-08
DGsgz	F(5,51)=23.02	5.17641e-12	1.55292e-11
GCL	F(5,28)=5.49	0.00120576	0.00135648
GloL	F(5,27)=3.678	0.0114648	0.0121392
MeA	F(5,42)=20.24	3.1393e-10	7.06342e-10
mPFC	F(5,41)=27.71	3.747e-12	1.34892e-11
mPOA	F(5,48)=14.02	1.88209e-08	2.82313e-08
NAcc	F(5,46)=20.82	8.1721e-11	2.1014e-10
OV	F(5,39)=84.25	0	0
PIC1	F(5,52)=37.85	3.33067e-16	1.9984e-15
PIC2	F(5,52)=14.54	6.57376e-09	1.18328e-08
PIC2	F(5,52)=29.73	3.93019e-14	1.76859e-13
SVZ	F(5,52)=45.28	0	0
VHM	F(5,42)=12.52	1.81388e-07	2.51153e-07

## Sheet: BrdU Posthocs
BrdU LME ANOVA Post-hocs
Brain Region	Comparison	Estimate	SE	DF	t-ratio	p-value
DGhil	2hr - 1wk	0.308046	0.137438	51	2.24135	0.237388
DGhil	2hr - 3wk	0.373245	0.137213	51	2.72018	0.0886544
DGhil	2hr - 3mo	0.53523	0.138529	51	3.86366	0.00407069
DGhil	2hr - 5mo	0.845361	0.135063	51	6.25903	1.17409e-06
DGhil	2hr - 12mo	1.07243	0.146454	51	7.32261	2.48981e-08
DGhil	1wk - 3wk	0.0651989	0.13096	51	0.497855	0.996037
DGhil	1wk - 3mo	0.227184	0.131725	51	1.72469	0.522367
DGhil	1wk - 5mo	0.537315	0.128566	51	4.17928	0.00152706
DGhil	1wk - 12mo	0.764382	0.139573	51	5.47657	1.91859e-05
DGhil	3wk - 3mo	0.161985	0.13148	51	1.23202	0.819128
DGhil	3wk - 5mo	0.472116	0.128321	51	3.67918	0.00706596
DGhil	3wk - 12mo	0.699183	0.140174	51	4.98796	0.00010493
DGhil	3mo - 5mo	0.310131	0.129126	51	2.40177	0.174974
DGhil	3mo - 12mo	0.537198	0.140554	51	3.82201	0.00461734
DGhil	5mo - 12mo	0.227067	0.13746	51	1.65188	0.569008
DGsgz	2hr - 1wk	0.305661	0.104798	51	2.91667	0.0557312
DGsgz	2hr - 3wk	0.453429	0.104586	51	4.33548	0.00092578
DGsgz	2hr - 3mo	0.711266	0.106175	51	6.69898	2.39085e-07
DGsgz	2hr - 5mo	0.777854	0.103773	51	7.49572	1.32992e-08
DGsgz	2hr - 12mo	0.983086	0.111647	51	8.80528	1.17652e-10
DGsgz	1wk - 3wk	0.147768	0.0881526	51	1.67627	0.553341
DGsgz	1wk - 3mo	0.405605	0.0890647	51	4.55405	0.000452872
DGsgz	1wk - 5mo	0.472193	0.0867539	51	5.4429	2.15996e-05
DGsgz	1wk - 12mo	0.677425	0.0948516	51	7.14195	4.79387e-08
DGsgz	3wk - 3mo	0.257837	0.0887782	51	2.90429	0.0574388
DGsgz	3wk - 5mo	0.324425	0.0864795	51	3.75147	0.00570443
DGsgz	3wk - 12mo	0.529658	0.0955236	51	5.54479	1.50832e-05
DGsgz	3mo - 5mo	0.0665881	0.0874356	51	0.761567	0.972672
DGsgz	3mo - 12mo	0.27182	0.0959986	51	2.8315	0.0684197
DGsgz	5mo - 12mo	0.205232	0.0935274	51	2.19435	0.258258
DGgcl	2hr - 1wk	-0.0168996	0.107753	51	-0.156837	0.999986
DGgcl	2hr - 3wk	-0.0422856	0.107549	51	-0.393177	0.998713
DGgcl	2hr - 3mo	0.0862579	0.10928	51	0.789329	0.968113
DGgcl	2hr - 5mo	0.0786101	0.107071	51	0.734188	0.9767
DGgcl	2hr - 12mo	0.216318	0.114509	51	1.88909	0.420447
DGgcl	1wk - 3wk	-0.025386	0.0845577	51	-0.300221	0.999653
DGgcl	1wk - 3mo	0.103158	0.0855446	51	1.20589	0.831975
DGgcl	1wk - 5mo	0.0955098	0.0832801	51	1.14685	0.859263
DGgcl	1wk - 12mo	0.233217	0.0912554	51	2.55565	0.127466
DGgcl	3wk - 3mo	0.128544	0.0852358	51	1.50809	0.660734
DGgcl	3wk - 5mo	0.120896	0.0829896	51	1.45676	0.692588
DGgcl	3wk - 12mo	0.258603	0.0919677	51	2.81189	0.0716689
DGgcl	3mo - 5mo	-0.00764776	0.0840212	51	-0.0910218	0.999999
DGgcl	3mo - 12mo	0.13006	0.0924903	51	1.4062	0.723133
DGgcl	5mo - 12mo	0.137707	0.0899826	51	1.53038	0.646701
SVZ	2hr - 1wk	907.7	97.7003	52	9.29066	1.48389e-11
SVZ	2hr - 3wk	1033.88	99.8961	52	10.3495	0
SVZ	2hr - 3mo	1246.35	99.8961	52	12.4765	0
SVZ	2hr - 5mo	1198.4	97.7003	52	12.2661	0
SVZ	2hr - 12mo	1171.97	105.528	52	11.1057	0
SVZ	1wk - 3wk	126.176	99.8961	52	1.26307	0.80331
SVZ	1wk - 3mo	338.648	99.8961	52	3.39001	0.0160086
SVZ	1wk - 5mo	290.7	97.7003	52	2.97543	0.0479487
SVZ	1wk - 12mo	264.267	105.528	52	2.50422	0.1417
SVZ	3wk - 3mo	212.473	102.045	52	2.08215	0.31245
SVZ	3wk - 5mo	164.524	99.8961	52	1.64695	0.572081
SVZ	3wk - 12mo	138.091	107.564	52	1.2838	0.792392
SVZ	3mo - 5mo	-47.9485	99.8961	52	-0.479984	0.996668
SVZ	3mo - 12mo	-74.3818	107.564	52	-0.691509	0.982125
SVZ	5mo - 12mo	-26.4333	105.528	52	-0.250486	0.999857
PIC1	2hr - 1wk	1.24464	0.630772	52	1.9732	0.371313
PIC1	2hr - 3wk	2.89394	0.640906	52	4.51539	0.000501268
PIC1	2hr - 3mo	5.33188	0.649005	52	8.21547	8.61749e-10
PIC1	2hr - 5mo	5.88137	0.633168	52	9.28881	1.49604e-11
PIC1	2hr - 12mo	6.90229	0.685015	52	10.0761	0
PIC1	1wk - 3wk	1.6493	0.570261	52	2.89218	0.058862
PIC1	1wk - 3mo	4.08724	0.576824	52	7.08577	5.33193e-08
PIC1	1wk - 5mo	4.63673	0.558461	52	8.30271	6.2753e-10
PIC1	1wk - 12mo	5.65765	0.609718	52	9.27911	1.56081e-11
PIC1	3wk - 3mo	2.43794	0.585003	52	4.1674	0.00155437
PIC1	3wk - 5mo	2.98743	0.570365	52	5.23775	4.24652e-05
PIC1	3wk - 12mo	4.00835	0.626565	52	6.39733	6.61527e-07
PIC1	3mo - 5mo	0.549492	0.575171	52	0.955355	0.929717
PIC1	3mo - 12mo	1.5704	0.62873	52	2.49774	0.143628
PIC1	5mo - 12mo	1.02091	0.614137	52	1.66235	0.56218
PIC2	2hr - 1wk	0.357466	0.432545	52	0.826425	0.96126
PIC2	2hr - 3wk	0.907113	0.437133	52	2.07514	0.316068
PIC2	2hr - 3mo	1.81863	0.444096	52	4.09513	0.00195466
PIC2	2hr - 5mo	2.3871	0.435509	52	5.48116	1.79958e-05
PIC2	2hr - 12mo	2.39132	0.464975	52	5.1429	5.91552e-05
PIC2	1wk - 3wk	0.549648	0.331228	52	1.65942	0.564064
PIC2	1wk - 3mo	1.46116	0.33679	52	4.33851	0.000896038
PIC2	1wk - 5mo	2.02963	0.324543	52	6.25381	1.11566e-06
PIC2	1wk - 12mo	2.03385	0.356116	52	5.7112	7.92281e-06
PIC2	3wk - 3mo	0.911517	0.340355	52	2.67814	0.0971591
PIC2	3wk - 5mo	1.47998	0.331367	52	4.4663	0.000589593
PIC2	3wk - 12mo	1.4842	0.367322	52	4.0406	0.00232007
PIC2	3mo - 5mo	0.568466	0.335315	52	1.69532	0.541015
PIC2	3mo - 12mo	0.572687	0.369108	52	1.55155	0.633233
PIC2	5mo - 12mo	0.0042216	0.359511	52	0.0117426	1
PIC3	2hr - 1wk	4.79744	1.25308	52	3.82852	0.0044611
PIC3	2hr - 3wk	3.86068	1.27713	52	3.02293	0.0425505
PIC3	2hr - 3mo	10.59	1.2873	52	8.22653	8.27778e-10
PIC3	2hr - 5mo	11.1062	1.25545	52	8.84639	8.58105e-11
PIC3	2hr - 12mo	12.6889	1.36148	52	9.31993	1.30261e-11
PIC3	1wk - 3wk	-0.936753	1.21352	52	-0.771931	0.97105
PIC3	1wk - 3mo	5.79254	1.22176	52	4.74115	0.000235299
PIC3	1wk - 5mo	6.30879	1.1878	52	5.3113	3.27999e-05
PIC3	1wk - 12mo	7.89149	1.29109	52	6.11225	1.86555e-06
PIC3	3wk - 3mo	6.7293	1.24286	52	5.41438	2.27994e-05
PIC3	3wk - 5mo	7.24554	1.21359	52	5.97032	3.11843e-06
PIC3	3wk - 12mo	8.82824	1.32236	52	6.67612	2.38961e-07
PIC3	3mo - 5mo	0.516245	1.21977	52	0.423231	0.998169
PIC3	3mo - 12mo	2.09895	1.32516	52	1.58392	0.612566
PIC3	5mo - 12mo	1.5827	1.29707	52	1.22021	0.825029
BLA	2hr - 1wk	1.0195	0.747579	52	1.36373	0.748006
BLA	2hr - 3wk	-0.830945	0.759027	52	-1.09475	0.881268
BLA	2hr - 3mo	2.99102	0.769201	52	3.88847	0.00371635
BLA	2hr - 5mo	2.98969	0.750752	52	3.98226	0.00278305
BLA	2hr - 12mo	3.92425	0.811208	52	4.83755	0.000169581
BLA	1wk - 3wk	-1.85044	0.663058	52	-2.79077	0.0749984
BLA	1wk - 3mo	1.97152	0.671297	52	2.93688	0.0527611
BLA	1wk - 5mo	1.97019	0.649397	52	3.03387	0.0413854
BLA	1wk - 12mo	2.90476	0.709617	52	4.09341	0.00196524
BLA	3wk - 3mo	3.82196	0.680403	52	5.61721	1.10885e-05
BLA	3wk - 5mo	3.82063	0.6632	52	5.76091	6.62936e-06
BLA	3wk - 12mo	4.7552	0.729696	52	6.51669	4.27953e-07
BLA	3mo - 5mo	-0.00132792	0.669204	52	-0.00198432	1
BLA	3mo - 12mo	0.933238	0.732401	52	1.27422	0.797471
BLA	5mo - 12mo	0.934566	0.715078	52	1.30694	0.779899
mPOA	2hr - 1wk	13.1556	2.52413	48	5.21193	5.5219e-05
mPOA	2hr - 3wk	7.92222	2.52413	48	3.1386	0.0325226
mPOA	2hr - 3mo	16.1162	2.46075	48	6.54929	5.28443e-07
mPOA	2hr - 5mo	15.7222	2.40666	48	6.5328	5.6002e-07
mPOA	2hr - 12mo	17.0556	2.69073	48	6.33864	1.10836e-06
mPOA	1wk - 3wk	-5.23333	2.63636	48	-1.98506	0.365738
mPOA	1wk - 3mo	2.96061	2.57575	48	1.14942	0.857985
mPOA	1wk - 5mo	2.56667	2.52413	48	1.01685	0.910029
mPOA	1wk - 12mo	3.9	2.79629	48	1.39471	0.729918
mPOA	3wk - 3mo	8.19394	2.57575	48	3.18119	0.029121
mPOA	3wk - 5mo	7.8	2.52413	48	3.09018	0.03682
mPOA	3wk - 12mo	9.13333	2.79629	48	3.26624	0.0232711
mPOA	3mo - 5mo	-0.393939	2.46075	48	-0.160089	0.999984
mPOA	3mo - 12mo	0.939394	2.73921	48	0.342943	0.999333
mPOA	5mo - 12mo	1.33333	2.69073	48	0.495529	0.99611
Arc	2hr - 1wk	0.502567	0.20042	46	2.50758	0.143101
Arc	2hr - 3wk	0.448432	0.195387	46	2.29509	0.216937
Arc	2hr - 3mo	0.872459	0.20042	46	4.35317	0.000993042
Arc	2hr - 5mo	1.1414	0.20042	46	5.69508	1.18641e-05
Arc	2hr - 12mo	1.35072	0.213648	46	6.32219	1.38229e-06
Arc	1wk - 3wk	-0.0541351	0.204519	46	-0.264695	0.999811
Arc	1wk - 3mo	0.369892	0.209331	46	1.76702	0.496391
Arc	1wk - 5mo	0.638838	0.209331	46	3.0518	0.0411687
Arc	1wk - 12mo	0.848156	0.222029	46	3.82002	0.00503781
Arc	3wk - 3mo	0.424028	0.204519	46	2.0733	0.318967
Arc	3wk - 5mo	0.692973	0.204519	46	3.38831	0.0171019
Arc	3wk - 12mo	0.902291	0.217498	46	4.14851	0.00187593
Arc	3mo - 5mo	0.268945	0.209331	46	1.28478	0.791663
Arc	3mo - 12mo	0.478264	0.222029	46	2.15406	0.278881
Arc	5mo - 12mo	0.209318	0.222029	46	0.94275	0.933093
mPFC	2hr - 1wk	0.683738	0.188926	41	3.61907	0.00975333
mPFC	2hr - 3wk	0.337194	0.199711	41	1.6884	0.546981
mPFC	2hr - 3mo	1.35844	0.189386	41	7.17288	1.37435e-07
mPFC	2hr - 5mo	1.32853	0.200915	41	6.61238	8.45222e-07
mPFC	2hr - 12mo	2.03613	0.203529	41	10.0041	2.23749e-11
mPFC	1wk - 3wk	-0.346544	0.197824	41	-1.75178	0.506977
mPFC	1wk - 3mo	0.674703	0.186634	41	3.61511	0.00986046
mPFC	1wk - 5mo	0.644789	0.198477	41	3.24868	0.0261944
mPFC	1wk - 12mo	1.3524	0.199472	41	6.77989	4.90473e-07
mPFC	3wk - 3mo	1.02125	0.198177	41	5.1532	9.53222e-05
mPFC	3wk - 5mo	0.991333	0.209955	41	4.72165	0.000371939
mPFC	3wk - 12mo	1.69894	0.211088	41	8.04848	8.37854e-09
mPFC	3mo - 5mo	-0.0299143	0.197928	41	-0.151137	0.999988
mPFC	3mo - 12mo	0.677693	0.201732	41	3.35937	0.0196474
mPFC	5mo - 12mo	0.707607	0.214286	41	3.30217	0.0228157
MeA	2hr - 1wk	0.0875659	0.196197	42	0.446316	0.997608
MeA	2hr - 3wk	-0.042365	0.201124	42	-0.210641	0.999938
MeA	2hr - 3mo	1.25442	0.207204	42	6.05402	4.77389e-06
MeA	2hr - 5mo	0.983654	0.20126	42	4.88749	0.00021116
MeA	2hr - 12mo	1.67697	0.249782	42	6.71373	5.4364e-07
MeA	1wk - 3wk	-0.129931	0.203897	42	-0.637239	0.987468
MeA	1wk - 3mo	1.16685	0.209857	42	5.56022	2.41088e-05
MeA	1wk - 5mo	0.896088	0.204032	42	4.3919	0.000993231
MeA	1wk - 12mo	1.58941	0.251709	42	6.31445	2.02495e-06
MeA	3wk - 3mo	1.29678	0.214369	42	6.0493	4.84874e-06
MeA	3wk - 5mo	1.02602	0.208748	42	4.91511	0.000193407
MeA	3wk - 12mo	1.71934	0.255806	42	6.72126	5.3035e-07
MeA	3mo - 5mo	-0.270764	0.214514	42	-1.26222	0.803344
MeA	3mo - 12mo	0.422554	0.26047	42	1.62227	0.588933
MeA	5mo - 12mo	0.693317	0.255975	42	2.70853	0.0947421
VMH	2hr - 1wk	0.473399	0.227904	42	2.07718	0.318556
VMH	2hr - 3wk	0.371514	0.21846	42	1.7006	0.539064
VMH	2hr - 3mo	1.1418	0.22978	42	4.96909	0.000162846
VMH	2hr - 5mo	1.19976	0.21998	42	5.45396	3.40862e-05
VMH	2hr - 12mo	1.40838	0.247503	42	5.69037	1.57547e-05
VMH	1wk - 3wk	-0.101885	0.196026	42	-0.519751	0.995092
VMH	1wk - 3mo	0.668401	0.206408	42	3.23826	0.0266009
VMH	1wk - 5mo	0.726362	0.198431	42	3.66053	0.00854077
VMH	1wk - 12mo	0.934986	0.226904	42	4.12063	0.00225566
VMH	3wk - 3mo	0.770286	0.196861	42	3.91284	0.00415823
VMH	3wk - 5mo	0.828246	0.186562	42	4.43952	0.000858115
VMH	3wk - 12mo	1.03687	0.217103	42	4.77594	0.000300604
VMH	3mo - 5mo	0.0579607	0.199246	42	0.2909	0.999698
VMH	3mo - 12mo	0.266585	0.225311	42	1.18319	0.842291
VMH	5mo - 12mo	0.208624	0.219819	42	0.949074	0.931069
NAcc	2hr - 1wk	4.82323	1.24909	46	3.86139	0.00445949
NAcc	2hr - 3wk	4.7963	1.31952	46	3.63489	0.00860888
NAcc	2hr - 3mo	9.84444	1.28126	46	7.6834	1.28371e-08
NAcc	2hr - 5mo	9.94444	1.24909	46	7.96134	4.98685e-09
NAcc	2hr - 12mo	10.4861	1.36583	46	7.67746	1.30995e-08
NAcc	1wk - 3wk	-0.026936	1.34498	46	-0.0200271	1
NAcc	1wk - 3mo	5.02121	1.30747	46	3.84041	0.00474436
NAcc	1wk - 5mo	5.12121	1.27596	46	4.01362	0.00282932
NAcc	1wk - 12mo	5.66288	1.39044	46	4.07272	0.0023652
NAcc	3wk - 3mo	5.04815	1.37491	46	3.67163	0.00775052
NAcc	3wk - 5mo	5.14815	1.34498	46	3.82769	0.0049255
NAcc	3wk - 12mo	5.68981	1.45404	46	3.91311	0.00382494
NAcc	3mo - 5mo	0.1	1.30747	46	0.0764838	1
NAcc	3mo - 12mo	0.641667	1.41941	46	0.452065	0.997473
NAcc	5mo - 12mo	0.541667	1.39044	46	0.389564	0.998761
OV	2hr - 1wk	-0.609973	0.242935	39	-2.51085	0.145819
OV	2hr - 3wk	-0.151891	0.242252	39	-0.626993	0.9883
OV	2hr - 3mo	2.24086	0.262028	39	8.55199	2.59911e-09
OV	2hr - 5mo	2.55691	0.235941	39	10.837	3.87168e-12
OV	2hr - 12mo	3.41346	0.262528	39	13.0023	1.40554e-13
OV	1wk - 3wk	0.458082	0.252205	39	1.81631	0.46753
OV	1wk - 3mo	2.85083	0.270165	39	10.5522	8.26084e-12
OV	1wk - 5mo	3.16688	0.245955	39	12.8758	1.47882e-13
OV	1wk - 12mo	4.02343	0.269406	39	14.9345	1.22347e-13
OV	3wk - 3mo	2.39275	0.270301	39	8.85218	1.05959e-09
OV	3wk - 5mo	2.7088	0.245618	39	11.0285	2.36333e-12
OV	3wk - 12mo	3.56535	0.270805	39	13.1657	1.35447e-13
OV	3mo - 5mo	0.316045	0.263976	39	1.19725	0.835467
OV	3mo - 12mo	1.1726	0.28729	39	4.08159	0.00274902
OV	5mo - 12mo	0.856553	0.264887	39	3.23366	0.0278817
GCL	2hr - 1wk	-0.378183	0.32102	28	-1.17807	0.843376
GCL	2hr - 3wk	-0.486591	0.370002	28	-1.3151	0.774391
GCL	2hr - 3mo	-0.215798	0.370554	28	-0.582365	0.991423
GCL	2hr - 5mo	0.18635	0.33383	28	0.558219	0.992939
GCL	2hr - 12mo	1.15108	0.338156	28	3.40398	0.0223377
GCL	1wk - 3wk	-0.108408	0.375726	28	-0.288529	0.999699
GCL	1wk - 3mo	0.162385	0.371065	28	0.437619	0.997743
GCL	1wk - 5mo	0.564533	0.336893	28	1.6757	0.558138
GCL	1wk - 12mo	1.52926	0.33583	28	4.55367	0.00119994
GCL	3wk - 3mo	0.270793	0.415098	28	0.652358	0.985666
GCL	3wk - 5mo	0.672941	0.38356	28	1.75446	0.5095
GCL	3wk - 12mo	1.63767	0.391863	28	4.17919	0.0032046
GCL	3mo - 5mo	0.402148	0.378662	28	1.06203	0.892084
GCL	3mo - 12mo	1.36687	0.383376	28	3.56536	0.0151241
GCL	5mo - 12mo	0.964726	0.353623	28	2.72812	0.100996
AON	2hr - 1wk	0.0305247	0.365689	22	0.0834718	0.999999
AON	2hr - 3wk	-0.826527	0.436149	22	-1.89506	0.430883
AON	2hr - 3mo	0.808167	0.377347	22	2.14171	0.303452
AON	2hr - 5mo	0.637732	0.359525	22	1.77382	0.50139
AON	2hr - 12mo	1.25269	0.365689	22	3.42555	0.0256062
AON	1wk - 3wk	-0.857052	0.386647	22	-2.21663	0.269994
AON	1wk - 3mo	0.777642	0.316048	22	2.46052	0.179209
AON	1wk - 5mo	0.607207	0.296782	22	2.04597	0.349927
AON	1wk - 12mo	1.22216	0.289909	22	4.21566	0.0042133
AON	3wk - 3mo	1.63469	0.40615	22	4.02486	0.00657234
AON	3wk - 5mo	1.46426	0.377895	22	3.87478	0.00929522
AON	3wk - 12mo	2.07921	0.386647	22	5.37754	0.000272791
AON	3mo - 5mo	-0.170435	0.3139	22	-0.54296	0.993626
AON	3mo - 12mo	0.444519	0.316048	22	1.40649	0.722898
AON	5mo - 12mo	0.614954	0.296782	22	2.07207	0.336854
GloL	2hr - 1wk	-0.215086	0.221976	27	-0.968962	0.92378
GloL	2hr - 3wk	0.00392667	0.251773	27	0.0155961	1
GloL	2hr - 3mo	-0.0779949	0.253653	27	-0.307487	0.999587
GloL	2hr - 5mo	-0.0555818	0.251897	27	-0.220653	0.999919
GloL	2hr - 12mo	0.653928	0.235428	27	2.77762	0.0922894
GloL	1wk - 3wk	0.219013	0.242957	27	0.901449	0.942773
GloL	1wk - 3mo	0.137091	0.237382	27	0.577513	0.991717
GloL	1wk - 5mo	0.159504	0.240456	27	0.66334	0.98451
GloL	1wk - 12mo	0.869015	0.214265	27	4.0558	0.00462236
GloL	3wk - 3mo	-0.0819216	0.267445	27	-0.306311	0.999595
GloL	3wk - 5mo	-0.0595084	0.27043	27	-0.220051	0.99992
GloL	3wk - 12mo	0.650002	0.256422	27	2.53489	0.14936
GloL	3mo - 5mo	0.0224132	0.264062	27	0.0848783	0.999999
GloL	3mo - 12mo	0.731923	0.246634	27	2.96765	0.0617379
GloL	5mo - 12mo	0.70951	0.254831	27	2.78424	0.0910383

## Sheet: BrdU 2hr 1inj vs 7inj Stats_Upd
Brain Region	DF	t-statistic	p-value	p-adjusted
DGhil	11.1597	-9.40766	1.21422e-06	1.9869e-06
DGsgz	11.3745	-10.0071	5.56904e-07	1.11381e-06
DGgcl	11.4627	-5.23987	0.000241711	0.000255929
SVZ	11.3663	-16.7938	2.22944e-09	1.33767e-08
PCX1	11.5084	-21.3521	1.28795e-10	2.3183e-09
PCX2	11.0787	-10.5078	4.22804e-07	9.51309e-07
PCX3	11.0317	-19.0257	8.75287e-10	7.87758e-09
BLA	11.0579	-12.2502	8.92104e-08	2.67631e-07
VHM	9.20578	-7.94546	2.04761e-05	2.45713e-05
MeA	11.1016	-6.40604	4.83018e-05	5.43396e-05
mPFC	11.5458	-14.7837	7.39585e-09	3.32813e-08
NAcc	12.1624	-10.2036	2.5617e-07	6.58723e-07
mPOA	11.085	-8.01199	6.13558e-06	9.20337e-06
Arc	13.0485	-8.73791	8.17502e-07	1.4715e-06
OV	11.0852	-7.5098	1.13384e-05	1.56993e-05
GL	10.8316	-12.6792	7.73658e-08	2.67631e-07
AON	5.17759	-4.474	0.00603008	0.00603008
Glo.L	12.4588	-6.92318	1.31216e-05	1.68706e-05

## Sheet: EdU ANOVA Stats
EdU LME ANOVA Output
Brain Region	Marker	F-statistic	p-value	p-adjusted
OB	EdU+	F(4,54)=1.89243560121348	0.125069	0.125069
SVZ	EdU+	F(4,54)=7.20112784064604	0.000100898	0.000302695
DG	EdU+	F(4,54)=6.24951538049895	0.00033015	0.000495225
OB	EdU+/DCX+	F(4,54)=20.0217693803437	3.70555e-10	1.11166e-09
SVZ	EdU+/DCX+	F(4,54)=11.8655079006815	5.48194e-07	8.22291e-07
DG	EdU+/DCX+	F(4,54)=4.08926050013022	0.00574496	0.00574496
OB	EdU+/NeuN+	F(4,54)=6.78079415003761	0.000169396	0.000254094
SVZ	EdU+/NeuN+	F(4,54)=0.932215177640286	0.452278	0.452278
DG	EdU+/NeuN+	F(4,54)=8.89181144606033	1.36645e-05	4.09935e-05

## Sheet: EdU Posthocs
Brain Region	Marker	Comparison	Estimate	SE	DF	t-ratio	p-value
OB	EdU+	1 week - 3 week	0.861111	2.4773	54	0.347601	0.99677		obedu.density	1wk - 3wk	0.861111	2.4773	54	0.347601	0.99677
OB	EdU+	1 week - 3 months	4.02778	2.4773	54	1.62587	0.487817		obedu.density	1wk - 3mo	4.02778	2.4773	54	1.62587	0.487817
OB	EdU+	1 week - 5 months	3.20556	2.35017	54	1.36397	0.652905		obedu.density	1wk - 5mo	3.20556	2.35017	54	1.36397	0.652905
OB	EdU+	1 week - 12 months	6.25	2.59821	54	2.4055	0.129459		obedu.density	1wk - 12mo	6.25	2.59821	54	2.4055	0.129459
OB	EdU+	3 weeks - 3 months	3.16667	2.4773	54	1.27827	0.705461		obedu.density	3wk - 3mo	3.16667	2.4773	54	1.27827	0.705461
OB	EdU+	3 weeks - 5 months	2.34444	2.35017	54	0.997563	0.855305		obedu.density	3wk - 5mo	2.34444	2.35017	54	0.997563	0.855305
OB	EdU+	3 weeks - 12 months	5.38889	2.59821	54	2.07408	0.246196		obedu.density	3wk - 12mo	5.38889	2.59821	54	2.07408	0.246196
OB	EdU+	3 months - 5 months	-0.822222	2.35017	54	-0.349856	0.996688		obedu.density	3mo - 5mo	-0.822222	2.35017	54	-0.349856	0.996688
OB	EdU+	3 months - 12 months	2.22222	2.59821	54	0.855289	0.911728		obedu.density	3mo - 12mo	2.22222	2.59821	54	0.855289	0.911728
OB	EdU+	5 months - 12 months	3.04444	2.4773	54	1.22894	0.734667		obedu.density	5mo - 12mo	3.04444	2.4773	54	1.22894	0.734667
SVZ	EdU+	1 week - 3 week	14.25	4.37363	54	3.25817	0.01597		svzedu.density	1wk - 3wk	14.25	4.37363	54	3.25817	0.01597
SVZ	EdU+	1 week - 3 months	12.875	4.37363	54	2.94378	0.0368669		svzedu.density	1wk - 3mo	12.875	4.37363	54	2.94378	0.0368669
SVZ	EdU+	1 week - 5 months	20.6583	4.14919	54	4.97889	6.59449e-05		svzedu.density	1wk - 5mo	20.6583	4.14919	54	4.97889	6.59449e-05
SVZ	EdU+	1 week - 12 months	19.325	4.5871	54	4.2129	0.000883633		svzedu.density	1wk - 12mo	19.325	4.5871	54	4.2129	0.000883633
SVZ	EdU+	3 weeks - 3 months	-1.375	4.37363	54	-0.314385	0.997815		svzedu.density	3wk - 3mo	-1.375	4.37363	54	-0.314385	0.997815
SVZ	EdU+	3 weeks - 5 months	6.40833	4.14919	54	1.54448	0.538797		svzedu.density	3wk - 5mo	6.40833	4.14919	54	1.54448	0.538797
SVZ	EdU+	3 weeks - 12 months	5.075	4.5871	54	1.10636	0.80246		svzedu.density	3wk - 12mo	5.075	4.5871	54	1.10636	0.80246
SVZ	EdU+	3 months - 5 months	7.78333	4.14919	54	1.87587	0.342498		svzedu.density	3mo - 5mo	7.78333	4.14919	54	1.87587	0.342498
SVZ	EdU+	3 months - 12 months	6.45	4.5871	54	1.40612	0.626466		svzedu.density	3mo - 12mo	6.45	4.5871	54	1.40612	0.626466
SVZ	EdU+	5 months - 12 months	-1.33333	4.37363	54	-0.304858	0.998063		svzedu.density	5mo - 12mo	-1.33333	4.37363	54	-0.304858	0.998063
DG	EdU+	1 week - 3 week	2.66625	1.10273	54	2.41786	0.126133		dgedu.density	1wk - 3wk	2.66625	1.10273	54	2.41786	0.126133
DG	EdU+	1 week - 3 months	0.0273564	1.10273	54	0.0248079	1		dgedu.density	1wk - 3mo	0.0273564	1.10273	54	0.0248079	1
DG	EdU+	1 week - 5 months	3.61259	1.05407	54	3.42728	0.00991224		dgedu.density	1wk - 5mo	3.61259	1.05407	54	3.42728	0.00991224
DG	EdU+	1 week - 12 months	4.28478	1.16504	54	3.67779	0.00474219		dgedu.density	1wk - 12mo	4.28478	1.16504	54	3.67779	0.00474219
DG	EdU+	3 weeks - 3 months	-2.63889	1.09767	54	-2.40408	0.129846		dgedu.density	3wk - 3mo	-2.63889	1.09767	54	-2.40408	0.129846
DG	EdU+	3 weeks - 5 months	0.946348	1.06704	54	0.88689	0.900521		dgedu.density	3wk - 5mo	0.946348	1.06704	54	0.88689	0.900521
DG	EdU+	3 weeks - 12 months	1.61854	1.18261	54	1.36862	0.650001		dgedu.density	3wk - 12mo	1.61854	1.18261	54	1.36862	0.650001
DG	EdU+	3 months - 5 months	3.58524	1.06704	54	3.35998	0.0120094		dgedu.density	3mo - 5mo	3.58524	1.06704	54	3.35998	0.0120094
DG	EdU+	3 months - 12 months	4.25743	1.18261	54	3.60004	0.00598378		dgedu.density	3mo - 12mo	4.25743	1.18261	54	3.60004	0.00598378
DG	EdU+	5 months - 12 months	0.672189	1.10018	54	0.610981	0.972754		dgedu.density	5mo - 12mo	0.672189	1.10018	54	0.610981	0.972754
OB	EdU+/DCX+	1 week - 3 week	7.07193	4.13199	54	1.71151	0.435686
OB	EdU+/DCX+	1 week - 3 months	25.3775	4.13199	54	6.14171	9.89842e-07
OB	EdU+/DCX+	1 week - 5 months	28.0044	3.93265	54	7.12101	2.59224e-08
OB	EdU+/DCX+	1 week - 12 months	26.9875	4.34716	54	6.20806	7.74671e-07
OB	EdU+/DCX+	3 weeks - 3 months	18.3056	4.12441	54	4.43834	0.000419982
OB	EdU+/DCX+	3 weeks - 5 months	20.9325	3.95288	54	5.29551	2.15167e-05
OB	EdU+/DCX+	3 weeks - 12 months	19.9155	4.37416	54	4.553	0.000285713
OB	EdU+/DCX+	3 months - 5 months	2.62696	3.95288	54	0.664569	0.963096
OB	EdU+/DCX+	3 months - 12 months	1.60997	4.37416	54	0.368064	0.995969
OB	EdU+/DCX+	5 months - 12 months	-1.01699	4.1281	54	-0.246358	0.99916
SVZ	EdU+/DCX+	1 week - 3 week	15.8529	3.19373	54	4.96376	6.95293e-05
SVZ	EdU+/DCX+	1 week - 3 months	17.0196	3.19373	54	5.32906	1.90852e-05
SVZ	EdU+/DCX+	1 week - 5 months	17.9664	3.04026	54	5.90949	2.32618e-06
SVZ	EdU+/DCX+	1 week - 12 months	18.0966	3.36069	54	5.38479	1.56304e-05
SVZ	EdU+/DCX+	3 weeks - 3 months	1.16667	3.18749	54	0.366014	0.996055
SVZ	EdU+/DCX+	3 weeks - 5 months	2.11347	3.05688	54	0.691383	0.957517
SVZ	EdU+/DCX+	3 weeks - 12 months	2.2437	3.38288	54	0.663251	0.963357
SVZ	EdU+/DCX+	3 months - 5 months	0.946808	3.05688	54	0.30973	0.997939
SVZ	EdU+/DCX+	3 months - 12 months	1.07704	3.38288	54	0.318378	0.997705
SVZ	EdU+/DCX+	5 months - 12 months	0.130228	3.19053	54	0.0408171	0.999999
DG	EdU+/DCX+	1 week - 3 week	0.306085	0.212759	54	1.43865	0.605905
DG	EdU+/DCX+	1 week - 3 months	0.500529	0.212759	54	2.35257	0.144491
DG	EdU+/DCX+	1 week - 5 months	0.70801	0.202236	54	3.50092	0.00801025
DG	EdU+/DCX+	1 week - 12 months	0.727806	0.223562	54	3.2555	0.0160882
DG	EdU+/DCX+	3 weeks - 3 months	0.194444	0.212527	54	0.914917	0.889938
DG	EdU+/DCX+	3 weeks - 5 months	0.401925	0.20286	54	1.98129	0.288869
DG	EdU+/DCX+	3 weeks - 12 months	0.421721	0.224393	54	1.87939	0.340624
DG	EdU+/DCX+	3 months - 5 months	0.20748	0.20286	54	1.02277	0.843759
DG	EdU+/DCX+	3 months - 12 months	0.227277	0.224393	54	1.01285	0.848355
DG	EdU+/DCX+	5 months - 12 months	0.0197962	0.212639	54	0.0930978	0.999982
OB	EdU+/NeuN+	1 week - 3 week	-0.0302996	1.97684	54	-0.0153273	1
OB	EdU+/NeuN+	1 week - 3 months	-2.11363	1.97684	54	-1.0692	0.821374
OB	EdU+/NeuN+	1 week - 5 months	-7.83231	1.8842	54	-4.15684	0.00105998
OB	EdU+/NeuN+	1 week - 12 months	-6.10694	2.0827	54	-2.93222	0.0379685
OB	EdU+/NeuN+	3 weeks - 3 months	-2.08333	1.97147	54	-1.05674	0.827521
OB	EdU+/NeuN+	3 weeks - 5 months	-7.80201	1.89834	54	-4.10992	0.00123312
OB	EdU+/NeuN+	3 weeks - 12 months	-6.07664	2.10166	54	-2.89135	0.0420968
OB	EdU+/NeuN+	3 months - 5 months	-5.71868	1.89834	54	-3.01247	0.0308908
OB	EdU+/NeuN+	3 months - 12 months	-3.9933	2.10166	54	-1.90007	0.329724
OB	EdU+/NeuN+	5 months - 12 months	1.72537	1.9741	54	0.874005	0.905184
SVZ	EdU+/NeuN+	1 week - 3 week	-4.38611e-10	0.151914	54	-2.88723e-09	1
SVZ	EdU+/NeuN+	1 week - 3 months	-0.0416667	0.151914	54	-0.274278	0.998719
SVZ	EdU+/NeuN+	1 week - 5 months	-0.0833333	0.144118	54	-0.578229	0.977727
SVZ	EdU+/NeuN+	1 week - 12 months	-0.266667	0.159329	54	-1.67369	0.45847
SVZ	EdU+/NeuN+	3 weeks - 3 months	-0.0416667	0.151914	54	-0.274278	0.998719
SVZ	EdU+/NeuN+	3 weeks - 5 months	-0.0833333	0.144118	54	-0.578229	0.977727
SVZ	EdU+/NeuN+	3 weeks - 12 months	-0.266667	0.159329	54	-1.67369	0.45847
SVZ	EdU+/NeuN+	3 months - 5 months	-0.0416667	0.144118	54	-0.289114	0.998426
SVZ	EdU+/NeuN+	3 months - 12 months	-0.225	0.159329	54	-1.41217	0.622646
SVZ	EdU+/NeuN+	5 months - 12 months	-0.183333	0.151914	54	-1.20682	0.747441
DG	EdU+/NeuN+	1 week - 3 week	-0.138889	0.474429	54	-0.29275	0.998347
DG	EdU+/NeuN+	1 week - 3 months	-0.555556	0.474429	54	-1.171	0.76766
DG	EdU+/NeuN+	1 week - 5 months	-1.66667	0.450083	54	-3.70302	0.00439442
DG	EdU+/NeuN+	1 week - 12 months	-2.35556	0.497585	54	-4.73398	0.000154212
DG	EdU+/NeuN+	3 weeks - 3 months	-0.416667	0.474429	54	-0.878249	0.903662
DG	EdU+/NeuN+	3 weeks - 5 months	-1.52778	0.450083	54	-3.39444	0.0108892
DG	EdU+/NeuN+	3 weeks - 12 months	-2.21667	0.497585	54	-4.45485	0.000397435
DG	EdU+/NeuN+	3 months - 5 months	-1.11111	0.450083	54	-2.46868	0.113162
DG	EdU+/NeuN+	3 months - 12 months	-1.8	0.497585	54	-3.61747	0.00568135
DG	EdU+/NeuN+	5 months - 12 months	-0.688889	0.474429	54	-1.45204	0.597418
