# Supplementary material for: Protracted neuronal maturation in a long-lived, highly social rodent
Source: PLoS One. 2022 Sep 15;17(9):e0273098. doi: 10.1371/journal.pone.0273098 (PMC9477366; doi:10.1371/journal.pone.0273098)
Supplement: S1 Raw data — (XLSX) [file pone.0273098.s002.xlsx]

## Sheet: BrdU_proportion_data
CollectionTime	Sex	DGhil	DGsgz	DGgcl	SVZ	PCxI	PCxII	PCxIII	BLA	mPOA	Arc	mPFC	MeA	VMH	NAcc	OV	GL	AON	AOB	Glo.L
5mo	F	0.0714286	0.142857	0.142857	47.6	1.6	0.4	2.2	1	4.33333	1.66667		2.66667	1.33333	0.666667	4.33333		19.6667
12mo	F	0.357143	0.142857	0.142857	52.2	1.4	0.2	1.2	0.2	4.33333	2	0.333333			2
3wk	M	0.714286	1	0.285714	379.2	6.2	1.8	10	1.8	3.33333	4.33333	7.66667	11.6667	3.66667	5.33333	151		125.333
1wk	F	5.28571	1.78571	1.57143	935.8	7	2	13.8	2.8	15	10.6667	12.3333	14.6667		19.3333	141.333	204	173.333		177.667
5mo	F	0.785714	0.357143	0.214286	47.2	1.2	0	2.4	1.4	0.666667	2.33333		4.33333	3	1.66667	8		41
1wk	F				134.2	4	0.4	5.2	1				8.33333
1wk	F	0.357143	0.928571	0	541.8	5.2	2	8.2	3		5.33333	8.33333	6	4	3	277.667	128.333			71.6667
5mo	M	0.142857	0.0714286	0.142857	93.2	0.4	0	1	0.6	1	1.66667	3.33333	1.66667	1.66667	1.33333	13.6667	32	13.6667
3wk	F	0.785714	0.857143	0.0714286	133.2	2.2	1.4	9.6	3	10.3333	2.33333	13.3333	7	2.33333		169	143			51
12mo	F	0.285714	0.142857	0	68.4	0.4	0	0.2	0.2	1.66667	1.33333		1	0.666667	1.33333	1.33333	18.6667	12.3333		27.6667
3wk	F	1.64286	0.857143	0.285714	220.4	6.4	1.2	11.2	5.2	13.6667	8.33333	13.3333	9	4	7	132.667	79.3333			51
3mo	F	1.57143	0.142857	0	46.6	1.4	0.4	1.6	0.2	2.33333	1	5.33333	5.33333	1	2	25	93.3333	20.3333		57.3333
1wk	F	0.571429	1.21429	0.285714	307.2	9.8	1.6	11.2	4.2	5.33333	4.66667	8.66667	5.66667	3.66667	2	281.333		61.3333
12mo	F	0.428571	0.142857	0	76.6	0.8	1.2	1	1	0.666667	1	4.33333	0.666667	3.66667		6.33333	25.3333	18.6667		30.6667
12mo	F	0.357143	0.214286	0.214286	46	0.4	0.6	2.4	1	2	2.66667	4.66667		2.66667	1.66667	3.66667	17.3333	15.3333	0	49
12mo	M	0.142857	0.428571	0.214286	57.6	0.2	0.2	0.8	1.2	3.66667	1.66667	0.666667	2.33333	2	0.666667
3mo	F	0.428571	0.285714	0.142857	46.8	1.4	1.2	1	0.4	2.33333	1	1.33333	2	2	1.66667	8.33333		31.3333
5mo	M	0.714286	0.785714	0.357143	77.2	0.8	0.2	2.4	3.4	4.66667		2.33333			0.333333	9		33.3333
3wk	M	2.5	1.71429	0.714286	336.2	5	2.8	19	14	12.6667	12	22.6667	12.3333	14.6667	6.33333	225.667		144.667
1wk	F	1.14286	0.642857	0.142857	1143.8	6	2.4	17.8	7.2	7.33333	2.66667	7.33333	14		8	277	104.333	80.3333		101
5mo	M	1.35714	0.857143	0.642857	122.4	2.6	0.8	3.2	2.8	5.66667	5.33333		6	5.66667	4.33333	21.6667	355.333			119
3mo	M	2.28571	1.14286	1	76.4	0.8	0.8	1.4	1.2	3.66667	5	4.66667	1	2.33333	1.66667	21.6667	53	23		46.6667
12mo	F	0.214286	0.0714286	0.142857	43.4	0.6	0.2	0	0.8	0.333333		1		0.333333	0.666667	1.33333	28	13		30
3wk	F	2.42857	0.857143	0.428571	401.6	3.4	2	5.6	4.8		5.33333	6.66667	10	10		377.667
1wk	F	2	1.5	0.571429	620.6	4.4	1.2	7.6	5.8	5.66667		7.66667	11.6667	5.66667	7.33333	129.333	42.6667	23.3333		62.3333
3wk	F	1.21429	0.285714	0.214286	189.2	4.6	1.6	6.8	4.6	9.66667	3.33333		6.33333	4.33333	4.66667
1wk	M	1.21429	0.357143	0.285714	385.4	5.4	2.2	4	1	3	3.66667	7	8	2	9
3mo	F	0.428571	0.142857	0.0714286	42.8	2	1.6	0.4	1.2	2.33333	2	3.66667	1.66667	1	2	17.3333	55.6667	12		41.6667
5mo	F	0.928571	0.0714286	0.142857	32.4	2	0.6	2.8	0.6	3.66667	2.66667	3	6	2		8	34			19
1wk	F	1.85714	1.5	0.285714	790.4	5	1.6	5.4	2.2	2	9	6.33333		11	3	285.667	98.3333	31.6667		42
5mo	F	0.571429	0.285714	0.142857	45.6	3	1	2	0.8	0.666667	1	3.33333	2	1	0
3wk	F	2.78571	2	0.571429	388.4	7	1.2	10.8	5	38	10.3333	12.6667	24.3333	8.66667	11	112.333
3mo	M	1.07143	0.214286	0	30.2	3.2	0.4	3	0.6	1.66667	6.66667	1	0		2.66667	4.66667		17.3333
5mo	F	1.28571	0.857143	0.928571	132.2	0.6	0	0.2	0	1.66667	0.333333	5	1.66667	0	2.66667
3wk	F	2.71429	0.714286	1.14286	120	1.2	0	1.8	4.4	3	6.66667			4	3.66667
12mo	M	0.5	0.142857	0.428571	348.4	0	0	0.6	0	1.33333	1.66667	1.33333			1.33333	10.3333	45.6667	15.3333		37
3mo	M	2.64286	1	0.928571	62.6	3.2	1.4	7.8	3.4	10.6667	15	13.6667		8
1wk	F	3.14286	1.78571	1.71429	107.8	10.2	5.4	5.6	3.4	7.33333	11.3333		13	5.33333	6.66667
3wk	M	1.5	1	0.428571	909	8	3.8	11.6	3.8	5.66667	5	25.6667	16	3.33333	5	106.333	116.333	91.6667		60.6667
3wk	M	2.14286	0.642857	1	286.6	4.4	4	11.4	5.6	10.6667	9		15.3333	4	11	127.333	103.333			50.6667
5mo	F	0.714286	0.5	0.214286	371.4	2.2	0.4	5.8	1.4	11.6667	4.66667	13	8.33333	2	6	13.6667	288	55.3333		82.6667
3mo	M	1.71429	0.714286	0.571429	90.8	3	0.6	2	2	0.333333	2	8.66667	2.33333	0.333333	0.333333
1wk	M	2.21429	1.78571	0.857143	78.2	5	3.4	4.8	2.4	2.66667	3.66667	8.33333	10.3333	2	4	209.333	104			38
12mo	F	0.642857	0.285714	0.142857	445.4	0	0	0.2	0.2	2	1	1.66667	2.33333	1.33333	1	4.33333	31	11.6667		40
1wk	F	3.92857	2	0.214286	133.4	5.4	3.2	6.4	3.6	2.66667	3	9.66667	8	3.33333	2.66667	335.333	78.6667	25.3333		72.6667
12mo	M	0.214286	0.142857	0.0714286	428	0.4	0	0	0		2.33333	1.66667	0.666667	0.666667	0.333333	2.66667	5.33333	2.66667		17.6667
3mo	M	0.857143	0.714286	0.214286	62.2	2	0.8	2	0.4	2	2.33333	3	6.33333	1.66667	2.33333	9	36			44
5mo	M	1.5	0.928571	0.285714	66.8	1.6	0	0.4	0.6	1.33333		3.33333	5	0.666667	0	3.33333	18	10.3333	0
3mo	F	0.857143	0.642857	0.142857	148	1	0	2.2	0	1					0.666667
3wk	M	1.21429	1	0.357143	69.2	2	0.8	4.6	2.8	4.33333	2	14.6667	13.3333	3	7.33333	147.667	143			70.3333
3mo	F	1.42857	0.428571	0.285714	400.6	2.6	1.4	3.6	2	3.66667	1.66667	4.66667	5.33333	0.666667	1.66667
1wk	M	2.21429	1.28571	0	80.6	7.8	3.8	11.4	2	8	4	21.3333	19.6667	6.66667	9.66667	520.667	105.667	11.3333		76.6667
5mo	M	0.0714286	0	0.142857	642.6	1	0	0.4	0	1	4			2	0.666667	14.3333	28			58.3333
3mo	M	2.21429	0.642857	0.214286	88.8	1.4	0.8	2.2	1.8	2.33333	7.66667	4.66667	3.66667	3	2.66667	25	389.333	10		171.333
5mo	M	0.642857	0.285714	0.214286	92.2	1.8	0	1.6	0.6	3.66667	2.33333	5.66667	2.33333	1	0.666667	11.6667	27.6667	14.3333		47
2hr	M	4.5	2.14286	0.428571	1343	8	1.8	9.8	3.8	26.6667	10.3333	19.3333	14	11.6667	12.6667	220.667	88.6667			88.3333
2hr	M	3.42857	3	0.142857	1473.8	9.2	3	14.4	3.6	26.6667	9.66667	30	16.3333	10.6667	17	224.667	85.6667	44		80.6667
2hr	M	2.28571	2.07143	0.0714286	1560	8.2	3.4	14.2	4.2	14.3333	13.3333	19.3333	13.6667		10	96.3333	59	22.3333		47
2hr	F	3.21429	2.07143	0.5	1788	7.8	2.8	15.8	5.8	11	7.66667	17.3333	10.6667	5.33333	12	194.333	83.6667			41
2hr	F	5	3.14286	0.928571	1458.6	6.6	2.8	11.8	3.6	19.6667	9.33333	27.3333	10		13.3333	100.333	69.6667	33		92.6667
2hr	F	2.85714	2.07143	0.357143	1088.6	7.6	5	14.8	5	14	4.33333	20.3333	30	6	13	133	85.6667	88		34.3333
2hr	M	3.28571	2.71429	0.857143	1397.4	7	1.8	10.4	3.4	16	5.66667	18.3333	11.3333	5	9.33333	215.667	49			35.3333
2hr	M	3.42857	2.14286	0.785714	1341	5.6	2.6	13.4	5.6	18.3333	13	16.3333	8	5.33333	12.6667	20.6667	60.3333			80
2hr	F	3.28571	2.57143	0.357143	1541.4	9.6	3.6	10.8	3.6	23.3333	9.33333	17.6667	15	9	15	112.333		35.3333		51.6667
2hr	M	1.21429	0.571429	0.142857	777.8	6.8	1.6	10.4	1.8	3	7.66667	17.6667	2.33333	5	2.33333	243.333	62.3333			38.3333
2hr	M	2.14286	1.64286	0.5	1275.6	8.2	3.8	15.8	3	32.3333	11.6667	16.6667	9	12.6667	10.3333	184.667	91	56.6667		78
2hr	F	1.64286	1.35714	0.285714	1106.4	6.2	3.2	16.2	4.6	23.3333	14	16.3333	11	10.6667	11.6667	130.333	49			85.6667

## Sheet: EdU_proportion_data
Sex	Time.Point	OB_EdU	OB_EdUDCX	OB_EdUNeuN	SVZ_EdU	SVZ_EdUDCX	SVZ_DCXNeuN	DG_EdU	DG_EdUDCX	DG_EdUNeuN
F	1Wk	0.827273	0.172727	0	0.716981	0.283019	0	0	0	1
M	1Wk	0.268293	0.731707	0	0.679245	0.320755	0	1	0	0
F	1Wk	0.221698	0.778302	0	0	0	0	0.375	0.625	0
M	1Wk	0.0844156	0.915584	0	0	0	0	0.888889	0.111111	0
M	1Wk	0.383562	0.616438	0	0.529412	0.470588	0	1	0	0
F	1Wk	0.0223881	0.977612	0	0.285714	0.714286	0	1	0	0
M	1Wk	0.104167	0.895833	0	0.495614	0.495614	0.00877193	0.761905	0.238095	0
F	1Wk	0.147436	0.852564	0	0.46875	0.53125	0	0.75	0.25	0
F	1Wk	0.352941	0.647059	0	0.425	0.575	0	0.909091	0.0909091	0
F	1Wk	0.2	0.8	0	0.648148	0.351852	0	0.8	0.2	0
M	1Wk	0.251613	0.748387	0	0.596639	0.403361	0	0.8	0.2	0
M	1Wk	0.384615	0.576923	0.0384615	0	0	0	0.5	0	0.5
F	3Wk	0.162162	0.837838	0	0.8	0.2	0	0.5	0.5	0
M	3Wk	0.355263	0.644737	0	0.666667	0.333333	0	0.75	0.125	0.125
M	3Wk	0.229885	0.770115	0	0.826087	0.173913	0	0.5	0.4	0.1
F	3Wk	0.324742	0.670103	0.00515464	0.69697	0.242424	0.0606061	0.714286	0.214286	0.0714286
F	3Wk	0.111111	0.888889	0	1	0	0	0	1	0
M	3Wk	0.511905	0.488095	0	0	0	0	1	0	0
F	3Wk	0.232558	0.767442	0	0.666667	0.333333	0	0.842105	0.157895	0
M	3Wk	0.141176	0.858824	0	1	0	0	0	0	1
F	3Wk	0.232143	0.767857	0	0.35	0.65	0	0.8	0.2	0
M	3Wk	0.486486	0.5	0.0135135	0.894737	0.105263	0	0	0	0
F	3Wk	0.238095	0.761905	0	0.571429	0.428571	0	0	0	0
M	3Wk	0.681818	0.318182	0	0.47619	0.52381	0	0.5	0	0.5
M	3Mo	0.625	0.125	0.25	0.958333	0.0416667	0	0	0	0
M	3Mo	0.555556	0.111111	0.333333	0.8	0	0.2	0.357143	0.142857	0.5
M	3Mo	0.310345	0.448276	0.241379	0.96	0.04	0	1	0	0
M	3Mo	0.688889	0.244444	0.0666667	0.930556	0.0694444	0	0.923077	0.0769231	0
F	3Mo	0	0	0	0.666667	0.333333	0	1	0	0
F	3Mo	0.684211	0.210526	0.105263	0.619048	0.380952	0	0.818182	0.181818	0
M	3Mo	0.1875	0.5375	0.275	0.722222	0.277778	0	0.904762	0.0238095	0.0714286
F	3Mo	0.545455	0.333333	0.121212	0.837838	0.162162	0	0	0	0
F	3Mo	0.416667	0	0.583333	1	0	0	0.875	0	0.125
F	3Mo	0.647059	0.235294	0.117647	0.8	0.2	0	0.142857	0	0.857143
F	3Mo	0.395833	0.395833	0.208333	0.77551	0.22449	0	1	0	0
M	3Mo	0.433333	0.566667	0	0	0	0	0.780488	0.0487805	0.170732
M	5Mo	0.208333	0	0.791667	0.125	0.875	0	0.2	0.05	0.75
M	5Mo	0.666667	0	0.333333	0	0	0	0.555556	0	0.444444
M	5Mo	0.428571	0.047619	0.52381	0.607143	0.392857	0	0.888889	0	0.111111
M	5Mo	0.361111	0.166667	0.472222	1	0	0	0.333333	0	0.666667
M	5Mo	0.351351	0.162162	0.486486	0	1	0	0.363636	0	0.636364
M	5Mo	0.4	0.145455	0.454545	0.5	0.5	0	0.4	0	0.6
F	5Mo	0.376812	0.130435	0.492754	0.695652	0.304348	0	0.333333	0	0.666667
F	5Mo	0.606061	0.30303	0.0909091	0.875	0.125	0	0	0	1
M	5Mo	0.463855	0.0481928	0.487952	0.785714	0.214286	0	0.142857	0	0.857143
F	5Mo	1	0	0	1	0	0	0	0	1
F	5Mo	0.684211	0.0526316	0.263158	1	0	0	0	0	0
F	5Mo	0	0.545455	0.454545	0.8	0	0.2	0	0	1
F	5Mo	0	0	1	0.764706	0.235294	0	0	0	1
F	5Mo	0	0	1	0.833333	0	0.166667	0	0	1
F	5Mo	0.166667	0	0.833333	0.416667	0.416667	0.166667	0	0	1
M	12Mo	0.488372	0.0465116	0.465116	0.722222	0.222222	0.0555556	0	0	1
F	12Mo	0.276596	0.382979	0.340426	0.6	0.35	0.05	0	0	1
F	12Mo	0.310345	0.114943	0.574713	0.923077	0	0.0769231	0	0	1
M	12Mo	0.264706	0.5	0.235294	0.777778	0.222222	0	0	0	1
F	12Mo	0.28125	0.3125	0.40625	1	0	0	0	0	1
M	12Mo	0.244898	0.244898	0.510204	0.4375	0.5625	0	0	0	1
M	12Mo	0.176471	0.294118	0.529412	0.571429	0.357143	0.0714286	0	0	1
M	12Mo	0	0.25	0.75	0	0	0	0	0	0
M	12Mo	0.314286	0.342857	0.342857	1	0	0	1	0	0
F	12Mo	0.128205	0	0.871795	0.785714	0	0.214286	0.166667	0	0.833333
